# Supplementary material for: Secondary Metabolites of Bacillus zhangzhouensis from Zygophyllum oxianum and Their Antifungal and Plant Growth-Regulating Properties
Source: Plants (Basel). 2025 Jul 4;14(13):2058. doi: 10.3390/plants14132058 (PMC12252115; doi:10.3390/plants14132058)
Supplement: Supplementary file 1 [file plants-14-02058-s001.zip]

Archive with 1 entries (1 files):
- plants-3666979-supplementary.pdf
